# Supplementary material for: Heterologous Expression and Rational Design of l-asparaginase from Rhizomucor miehei to Improve Thermostability
Source: Biology (Basel). 2021 Dec 17;10(12):1346. doi: 10.3390/biology10121346 (PMC8698271; doi:10.3390/biology10121346)
Supplement: Supplementary file 1 [file biology-10-01346-s001.zip]

Archive with 1 entries (1 files):
- biology-1499778-supplementary.pdf
